# Supplementary material for: Novel TDP1 Inhibitors: Disubstituted Thiazolidine-2,4-Diones Containing Monoterpene Moieties
Source: Int J Mol Sci. 2023 Feb 14;24(4):3834. doi: 10.3390/ijms24043834 (PMC9964680; doi:10.3390/ijms24043834)
Supplement: Supplementary file 1 [file ijms-24-03834-s001.zip]

Archive with 1 entries (1 files):
- ijms-2156942-supplementary.pdf
